# Supplementary material for: Complete mitogenome of endemic plum-headed parakeet Psittacula cyanocephala – characterization and phylogenetic analysis
Source: PLoS One. 2021 Apr 9;16(4):e0241098. doi: 10.1371/journal.pone.0241098 (PMC8034733; doi:10.1371/journal.pone.0241098)
Supplement: S3 Table — The optimal codons and their values are highlighted in the red font. Asterisk (*) indicates STOP codon. The amino acids are represented by their triple letter codes. (XLSX) [file pone.0241098.s003.xlsx]

## Sheet: Sheet1
Codon	AA	Agapornis lilianae	Agapornis nigrigenis	Agapornis pullarius	Agapornis roseicollis	Amazona aestiva	Amazona barbadensis	Amazona ochrocephala	Ara militaris	Ara severus	Aratinga pertinax	Brotogeris cyanoptera	Cacatua moluccensis	Cacatua pastinator	Calyptorhynchus baudinii	Calyptorhynchus lathami	Calyptorhynchus latirostris	Coracopsis vasa	Eclectus roratus	Eolophus roseicapilla	Forpus modestus	Forpus passerinus	Guaruba guarouba	Lorius chlorocercus	Melopsittacus undulatus	Nestor notabilis	Palm headed	Poicephalus gulielmi	Primolius couloni	Primolius maracana	Prioniturus luconensis	Probosciger aterrimus	Psephotellus pulcherrimus	Psittacula alexandri	Psittacula derbiana	Psittacula eupatria	Psittacula krameri	Psittacula roseata	Psittacus erithacus	Psittrichas fulgidus	Pyrrhura rupicola	Rhynchopsitta terrisi	Strigops habroptilus	Tanygnathus lucionensis	Thectocercus acuticaudatus/Aratinga acuticaudata	Trichoglossus rubritorquis
UAG	*	0.868	1.223	0.908	0.828	0.828	0.802	1.242	0.85	1.031	0.696	0.954	0.904	1.078	1.103	1.095	1.082	1.272	0.776	1.123	0.757	1.18	0.735	0.827	0.724	1.266	0.946	1.285	1.042	0.861	0.741	0.913	1.011	0.961	0.972	1.211	0.733	1.296	1.003	0.592	0.988	1.337	1.049	0.936	0.888	0.942
UAA	*	1.251	1.477	1.154	1.322	1.677	1.686	1.402	1.386	1.462	1.466	1.656	1.08	1.611	1.391	1.654	1.635	1.595	1.124	1.387	1.333	2.084	1.239	1.352	1.425	1.717	1.257	1.431	1.394	1.382	1.391	1.572	1.557	1.672	1.664	1.905	1.533	1.529	1.521	1.105	1.548	1.677	1.403	1.038	1.602	1.56
AGA	*	0.879	0.672	0.877	0.897	0.737	0.761	0.752	0.829	0.805	0.857	0.636	1.036	0.722	0.787	0.626	0.635	0.497	1.084	0.642	1.117	0.461	1.032	0.961	0.92	0.48	0.982	0.637	0.795	0.848	0.975	0.781	0.648	0.721	0.766	0.421	0.833	0.532	0.826	1.105	0.69	0.499	0.787	0.919	0.784	0.806
AGG	*	1.003	0.628	1.062	0.954	0.758	0.751	0.604	0.934	0.703	0.981	0.755	0.981	0.589	0.719	0.626	0.647	0.636	1.017	0.849	0.793	0.275	0.994	0.86	0.931	0.537	0.814	0.648	0.769	0.909	0.893	0.734	0.784	0.647	0.598	0.463	0.9	0.643	0.65	1.197	0.774	0.487	0.761	1.106	0.726	0.691
GCU	A	0.779	0.754	0.611	0.849	0.903	0.887	0.842	0.881	0.882	1	0.652	0.954	1.003	1.088	1.081	0.985	0.858	0.658	1.094	0.735	0.711	1.072	0.979	0.864	1.063	0.79	0.793	1.034	1.047	0.812	0.993	0.859	0.732	0.782	0.763	0.797	0.78	1.017	0.896	0.783	1.219	1.179	0.874	0.78	0.939
GCG	A	0.329	0.269	0.153	0.245	0.248	0.261	0.331	0.352	0.131	0.268	0.304	0.379	0.292	0.256	0.247	0.292	0.34	0.152	0.327	0.161	0.409	0.17	0.236	0.304	0.324	0.218	0.308	0.21	0.189	0.284	0.248	0.312	0.195	0.184	0.237	0.232	0.305	0.271	0.306	0.374	0.275	0.232	0.136	0.195	0.243
GCC	A	1.87	2.088	2.181	1.894	1.646	1.687	1.789	1.744	1.894	1.571	1.87	1.628	1.6	1.44	1.56	1.6	1.538	2.042	1.469	1.848	1.636	1.804	1.688	1.808	1.369	1.832	1.822	1.843	1.614	1.949	1.547	1.502	1.837	1.793	1.789	1.797	1.695	1.776	1.814	1.634	1.459	1.536	1.845	1.967	1.765
GCA	A	1.022	0.889	1.056	1.012	1.204	1.165	1.038	1.022	1.094	1.161	1.174	1.039	1.105	1.216	1.112	1.123	1.263	1.148	1.11	1.256	1.244	0.953	1.097	1.024	1.243	1.36	1.077	0.914	1.15	0.954	1.212	1.327	1.236	1.241	1.211	1.174	1.22	0.936	0.984	1.209	1.047	1.054	1.146	1.057	1.053
UGU	C	0.753	0.657	0.8	0.587	0.854	0.885	0.925	0.792	0.844	0.592	0.542	0.694	1.114	0.822	0.6	0.651	0.73	0.857	0.874	0.59	0.533	0.764	0.902	1.103	0.861	0.744	0.585	0.851	0.739	0.959	0.718	0.816	0.789	0.712	0.702	0.808	0.635	0.7	0.53	0.646	0.66	0.545	0.431	0.857	0.838
UGC	C	1.247	1.343	1.2	1.413	1.146	1.115	1.075	1.208	1.156	1.408	1.458	1.306	0.886	1.178	1.4	1.349	1.27	1.143	1.126	1.41	1.467	1.236	1.098	0.897	1.139	1.116	1.415	1.149	1.261	1.041	1.282	1.184	1.211	1.288	1.298	1.192	1.365	1.3	1.47	1.354	1.34	1.455	1.569	1.143	1.162
GAU	D	0.741	0.964	0.674	0.8	0.813	0.756	0.904	0.822	0.589	0.737	0.819	0.917	0.868	1.01	0.963	0.992	1.034	0.899	0.914	0.755	0.964	0.748	0.913	0.893	1.009	1.089	1.009	0.992	0.926	0.865	0.9	0.842	0.866	0.819	0.82	0.707	0.977	0.724	0.68	0.881	0.912	0.923	0.921	0.754	0.73
GAC	D	1.259	1.036	1.326	1.2	1.187	1.244	1.096	1.178	1.411	1.263	1.181	1.083	1.132	0.99	1.037	1.008	0.966	1.101	1.086	1.245	1.036	1.252	1.087	1.107	0.991	0.911	0.991	1.008	1.074	1.135	1.1	1.158	1.134	1.181	1.18	1.293	1.023	1.276	1.32	1.119	1.088	1.077	1.079	1.246	1.27
GAG	E	0.857	0.887	0.735	0.737	0.652	0.65	0.819	0.807	0.848	0.811	0.77	1.063	0.981	0.783	0.747	0.762	0.95	0.727	0.884	0.516	0.781	0.835	0.87	0.698	0.966	0.708	1.025	0.754	0.697	0.615	0.913	0.815	0.842	0.746	0.688	0.632	0.865	0.848	0.607	0.818	0.906	0.679	0.697	0.8	0.829
GAA	E	1.143	1.113	1.265	1.263	1.348	1.35	1.181	1.193	1.152	1.189	1.23	0.937	1.019	1.217	1.253	1.238	1.05	1.273	1.116	1.484	1.219	1.165	1.13	1.302	1.034	1.34	0.975	1.246	1.303	1.385	1.087	1.185	1.158	1.254	1.313	1.368	1.135	1.152	1.393	1.182	1.094	1.321	1.303	1.2	1.171
UUU	F	0.724	0.63	0.655	0.796	0.863	0.845	0.772	0.783	0.702	0.588	0.71	0.663	0.789	0.898	0.722	0.781	0.843	0.667	0.86	0.507	0.843	0.639	0.864	0.986	0.817	0.646	0.869	0.724	0.654	0.876	0.743	0.785	0.667	0.745	0.627	0.702	0.678	0.954	0.742	0.69	0.739	0.667	0.533	0.722	0.886
UUC	F	1.276	1.37	1.345	1.204	1.137	1.155	1.228	1.217	1.298	1.413	1.29	1.337	1.211	1.102	1.278	1.219	1.157	1.333	1.14	1.493	1.157	1.361	1.136	1.014	1.183	1.354	1.131	1.276	1.346	1.124	1.257	1.215	1.333	1.255	1.373	1.298	1.322	1.046	1.258	1.31	1.261	1.333	1.467	1.278	1.114
GGU	G	0.852	0.787	0.699	0.735	0.936	0.984	0.91	0.987	0.825	0.831	0.634	0.889	0.9	1.037	0.921	0.912	0.873	1.041	1.179	0.455	0.894	0.995	0.857	0.692	0.943	0.626	0.909	0.901	0.945	1.042	0.792	1.037	0.727	0.795	0.848	0.517	0.954	0.743	0.85	0.852	1.108	1.024	0.56	0.902	0.663
GGG	G	0.697	0.787	0.524	0.844	0.915	0.838	0.72	0.64	0.907	0.831	0.713	0.64	0.814	0.529	0.857	0.824	0.727	0.63	0.632	0.568	0.845	0.705	0.935	0.513	0.83	0.626	0.727	0.733	1.055	0.901	0.751	0.652	0.75	0.705	0.674	0.796	0.646	0.673	0.441	0.876	1.108	0.512	0.933	0.647	0.683
GGC	G	1.316	1.191	1.437	1.388	1.106	1.005	1.037	1.307	1.031	1.202	1.267	1.138	1.004	1.185	0.762	0.912	1.091	0.904	0.842	1.136	0.845	0.995	1.091	1.359	1.17	1.333	1.354	1.11	0.923	0.93	0.975	0.948	1.227	1.25	0.891	1.114	1.169	1.31	0.976	0.923	0.795	0.902	1.147	1.064	1.226
GGA	G	1.135	1.236	1.34	1.034	1.043	1.173	1.333	1.067	1.237	1.137	1.386	1.333	1.281	1.249	1.46	1.353	1.309	1.425	1.347	1.841	1.416	1.306	1.117	1.436	1.057	1.415	1.01	1.257	1.077	1.127	1.482	1.363	1.295	1.25	1.587	1.572	1.231	1.274	1.732	1.349	0.988	1.561	1.36	1.387	1.427
CAC	H	1.09	1.254	1.106	1.065	1.13	1.097	1.062	1.035	1.124	1.066	1.233	1.077	1.11	0.976	1.171	1.139	0.993	1.065	1.044	1.169	1.055	1.073	1.136	1.051	1.074	1.157	1.206	1.063	1.103	1.054	1.047	1.018	1.195	1.199	1.255	1.121	1.193	1.3	1.043	1.209	1.054	0.926	1.064	1.181	1.173
CAU	H	0.91	0.746	0.894	0.935	0.87	0.903	0.938	0.965	0.876	0.934	0.767	0.923	0.89	1.024	0.829	0.861	1.007	0.935	0.956	0.831	0.945	0.927	0.864	0.949	0.926	0.843	0.794	0.937	0.897	0.946	0.953	0.982	0.805	0.801	0.745	0.879	0.807	0.7	0.957	0.791	0.946	1.074	0.936	0.819	0.827
AUU	I	0.974	0.775	0.617	0.988	0.987	0.968	0.684	0.779	0.702	0.939	0.811	0.891	0.734	0.828	0.828	0.809	0.82	0.669	0.939	0.61	0.734	0.814	0.738	0.735	0.857	0.683	0.723	0.716	0.796	0.958	0.828	0.9	0.702	0.717	0.667	0.703	0.677	0.791	0.806	0.757	0.714	0.862	0.692	0.748	0.845
AUC	I	1.026	1.225	1.383	1.012	1.013	1.032	1.316	1.221	1.298	1.061	1.189	1.109	1.266	1.172	1.172	1.191	1.18	1.331	1.061	1.39	1.266	1.186	1.262	1.265	1.143	1.317	1.277	1.284	1.204	1.042	1.172	1.1	1.298	1.283	1.333	1.297	1.323	1.209	1.194	1.243	1.286	1.138	1.308	1.252	1.155
AAA	K	1.287	1.297	1.357	1.268	1.38	1.419	1.383	1.398	1.376	1.376	1.397	1.412	1.415	1.465	1.223	1.252	1.375	1.476	1.37	1.342	1.324	1.399	1.304	1.494	1.261	1.36	1.273	1.408	1.316	1.389	1.46	1.378	1.362	1.445	1.46	1.42	1.317	1.16	1.429	1.339	1.271	1.302	1.518	1.366	1.418
AAG	K	0.713	0.703	0.643	0.732	0.62	0.581	0.617	0.602	0.624	0.624	0.603	0.588	0.585	0.535	0.777	0.748	0.625	0.524	0.63	0.658	0.676	0.601	0.696	0.506	0.739	0.64	0.727	0.592	0.684	0.611	0.54	0.622	0.638	0.555	0.54	0.58	0.683	0.84	0.571	0.661	0.729	0.698	0.482	0.634	0.582
CUA	L	1.094	1.569	1.473	1.177	1.341	1.363	1.454	1.175	1.358	1.323	1.653	1.303	1.537	1.483	1.701	1.639	1.505	1.661	1.216	1.852	1.645	1.336	1.328	1.583	1.247	1.8	1.51	1.506	1.278	1.173	1.336	1.523	1.635	1.677	1.966	1.833	1.731	1.518	1.438	1.416	1.372	1.456	1.59	1.509	1.289
CUC	L	1.399	1.229	1.201	1.288	1.151	1.192	1.165	1.055	1.134	1.179	1.066	1.18	1.2	1.086	1.07	1.137	1.128	1.093	1.233	1.1	1.064	1.125	1.381	1.212	1.153	1.122	1.219	1.037	1.146	1.187	1.272	1.116	1.014	0.984	0.983	1.113	1.194	1.121	1.177	1.207	1.148	1.088	1.195	1.125	1.105
CUG	L	0.484	0.514	0.475	0.563	0.563	0.482	0.557	0.559	0.545	0.479	0.496	0.519	0.447	0.455	0.431	0.471	0.514	0.335	0.4	0.376	0.522	0.57	0.493	0.424	0.595	0.369	0.486	0.554	0.47	0.497	0.453	0.477	0.548	0.556	0.373	0.378	0.449	0.531	0.485	0.456	0.69	0.435	0.395	0.468	0.636
CUU	L	1.022	0.688	0.852	0.972	0.944	0.963	0.825	1.211	0.963	1.019	0.785	0.998	0.816	0.976	0.798	0.753	0.853	0.911	1.151	0.672	0.768	0.969	0.797	0.781	1.005	0.708	0.785	0.902	1.105	1.143	0.938	0.884	0.804	0.784	0.678	0.675	0.625	0.83	0.9	0.922	0.79	1.021	0.82	0.898	0.971
UUA	L	1.333	1.289	1.402	1.411	1.217	1.239	1.229	1.219	1.288	1.295	1.318	1.246	1.308	1.197	1.388	1.43	1.227	1.333	1.184	1.641	1.265	1.382	1.368	1.343	1.311	1.386	1.401	1.323	1.323	1.383	1.19	1.444	1.364	1.304	1.536	1.342	1.259	1.268	1.479	1.19	1.222	1.507	1.413	1.23	1.309
UUG	L	0.667	0.711	0.598	0.589	0.783	0.761	0.771	0.781	0.712	0.705	0.682	0.754	0.692	0.803	0.613	0.57	0.773	0.667	0.816	0.359	0.735	0.618	0.632	0.657	0.689	0.614	0.599	0.677	0.677	0.617	0.81	0.556	0.636	0.696	0.464	0.658	0.741	0.732	0.521	0.81	0.778	0.493	0.587	0.77	0.691
AUG	M	0.894	0.655	0.635	0.926	0.761	0.736	0.643	0.773	0.805	0.897	0.647	0.752	0.721	0.789	0.663	0.679	0.765	0.609	0.83	0.571	0.823	0.775	0.731	0.62	0.846	0.681	0.69	0.709	0.947	0.79	0.848	0.756	0.596	0.616	0.517	0.595	0.675	0.653	0.719	0.814	0.726	0.716	0.694	0.861	0.69
AUA	M	1.106	1.345	1.365	1.074	1.239	1.264	1.357	1.227	1.195	1.103	1.353	1.248	1.279	1.211	1.337	1.321	1.235	1.391	1.17	1.429	1.177	1.225	1.269	1.38	1.154	1.319	1.31	1.291	1.053	1.21	1.152	1.244	1.404	1.384	1.483	1.405	1.325	1.347	1.281	1.186	1.274	1.284	1.306	1.139	1.31
AAC	N	1.164	1.382	1.363	1.113	1.142	1.161	1.293	1.111	1.215	1.218	1.235	1.212	1.235	1.194	1.31	1.282	1.113	1.163	1.089	1.273	1.169	1.24	1.093	1.206	1.257	1.184	1.228	1.194	1.163	1.163	1.199	1.18	1.32	1.278	1.328	1.288	1.279	1.25	1.146	1.246	1.351	1.149	1.148	1.238	1.313
AAU	N	0.836	0.618	0.637	0.887	0.858	0.839	0.707	0.889	0.785	0.782	0.765	0.788	0.765	0.806	0.69	0.718	0.888	0.837	0.911	0.727	0.831	0.76	0.907	0.794	0.743	0.816	0.772	0.806	0.838	0.837	0.801	0.82	0.68	0.722	0.672	0.712	0.721	0.75	0.854	0.754	0.649	0.851	0.852	0.762	0.687
CCU	P	1.484	1.062	1.301	1.47	1.268	1.261	1.109	1.289	1.146	1.282	1.07	1.376	1.206	1.211	1.273	1.213	1.329	1.189	1.39	1.328	0.86	1.505	1.275	1.368	1.308	1.15	1.121	1.306	1.358	1.464	1.22	1.296	1.067	1.073	0.913	1.276	1.177	1.244	1.622	1.181	1.546	1.632	1.653	1.232	1.183
CCG	P	0.339	0.345	0.254	0.333	0.266	0.309	0.348	0.23	0.213	0.291	0.303	0.217	0.233	0.184	0.339	0.301	0.4	0.276	0.262	0.258	0.416	0.221	0.322	0.301	0.336	0.29	0.288	0.249	0.289	0.213	0.239	0.298	0.244	0.245	0.31	0.237	0.333	0.29	0.22	0.284	0.246	0.259	0.311	0.261	0.304
CCC	P	1.225	1.472	1.331	1.27	1.317	1.304	1.375	1.329	1.323	1.461	1.476	1.335	1.349	1.408	1.213	1.266	1.271	1.314	1.288	1.255	1.438	1.352	1.315	1.252	1.432	1.297	1.359	1.354	1.376	1.159	1.413	1.228	1.447	1.434	1.481	1.263	1.307	1.332	1.25	1.426	1.218	1.059	1.17	1.311	1.395
CCA	P	0.952	1.122	1.113	0.927	1.149	1.126	1.168	1.151	1.317	0.966	1.15	1.072	1.212	1.197	1.175	1.22	1	1.222	1.06	1.159	1.287	0.922	1.089	1.08	0.925	1.232	1.232	1.091	0.977	1.164	1.127	1.178	1.243	1.248	1.296	1.224	1.183	1.134	0.909	1.109	0.991	1.051	0.866	1.196	1.118
CAA	Q	1.418	1.398	1.455	1.385	1.509	1.486	1.32	1.339	1.407	1.522	1.565	1.279	1.434	1.351	1.367	1.302	1.379	1.493	1.426	1.553	1.326	1.404	1.428	1.414	1.261	1.502	1.236	1.381	1.513	1.412	1.395	1.344	1.329	1.368	1.481	1.436	1.319	1.285	1.523	1.349	1.268	1.406	1.524	1.385	1.481
CAG	Q	0.582	0.602	0.545	0.615	0.491	0.514	0.68	0.661	0.593	0.478	0.435	0.721	0.566	0.649	0.633	0.698	0.621	0.507	0.574	0.447	0.674	0.596	0.572	0.586	0.739	0.498	0.764	0.619	0.487	0.588	0.605	0.656	0.671	0.632	0.519	0.564	0.681	0.715	0.477	0.651	0.732	0.594	0.476	0.615	0.519
CGA	R	0.868	1.538	1.166	0.718	1.187	1.096	1.193	1.124	1.363	1.143	1.354	1.082	1.415	0.98	1.433	1.522	1.236	1.143	1.359	1.667	1.016	1.441	1.035	1.193	1.196	1.435	0.83	1.291	1.396	0.891	0.921	0.902	1.467	1.307	1.935	1.517	1.638	1.169	0.966	1.373	1.527	1.216	1.24	1.209	1.146
CGC	R	1.545	1.538	1.463	1.579	1.129	1.096	1.017	1.046	1.037	1.143	1.262	1.341	1.293	1.007	1.367	1.451	1.203	1.231	1.203	1.167	0.918	1.416	1.234	1.068	1.009	1.082	1.274	1.197	1.289	1.264	1.583	1.323	1.227	1.098	0.989	1.214	1.295	1.091	1.3	1.343	0.982	1.333	1.581	1.147	1.31
CGG	R	0.952	0.476	0.937	1.046	0.727	0.712	0.84	1.02	0.859	1.007	0.831	0.988	0.707	0.925	0.767	0.673	0.748	0.791	0.837	0.611	0.82	0.596	0.915	0.795	1.009	0.965	1.037	0.913	0.725	1.057	0.806	1.053	0.72	0.81	0.602	0.524	0.686	1.013	1.025	0.866	0.691	0.627	0.837	0.837	1.029
CGU	R	0.635	0.448	0.434	0.656	0.957	1.096	0.95	0.81	0.741	0.707	0.554	0.588	0.585	1.088	0.433	0.354	0.813	0.835	0.601	0.556	1.246	0.547	0.816	0.944	0.785	0.518	0.859	0.598	0.591	0.788	0.691	0.722	0.587	0.784	0.473	0.745	0.381	0.727	0.709	0.418	0.8	0.824	0.341	0.806	0.515
AGC	S	1.378	1.35	1.545	1.395	1.349	1.337	1.225	1.359	1.325	1.294	1.342	1.483	1.338	1.32	1.242	1.35	1.459	1.395	1.393	1.406	1.275	1.362	1.295	1.239	1.315	1.314	1.377	1.346	1.293	1.345	1.411	1.455	1.338	1.387	1.489	1.388	1.457	1.353	1.435	1.316	1.267	1.367	1.364	1.363	1.342
AGU	S	0.622	0.65	0.455	0.605	0.651	0.663	0.775	0.641	0.675	0.706	0.658	0.517	0.663	0.68	0.758	0.65	0.541	0.605	0.607	0.594	0.725	0.638	0.705	0.761	0.685	0.686	0.623	0.654	0.707	0.655	0.589	0.545	0.662	0.613	0.511	0.612	0.543	0.647	0.565	0.684	0.733	0.633	0.636	0.637	0.658
UCA	S	0.939	1.172	1.208	1.013	1.372	1.427	1.164	1.259	1.281	1.188	1.398	1.025	1.261	1.241	1.243	1.28	1.169	1.394	1.113	1.542	1.331	1.227	1.345	1.3	1.125	1.434	1.154	1.174	1.13	1.08	1.1	1.289	1.197	1.208	1.195	1.45	1.194	1.291	1.313	1.185	1.245	0.994	1.21	1.368	1.336
UCC	S	1.615	1.5	1.687	1.408	1.156	1.09	1.39	1.397	1.364	1.345	1.447	1.299	1.275	1.319	1.392	1.386	1.31	1.463	1.427	1.431	1.313	1.215	1.283	1.31	1.356	1.469	1.496	1.384	1.348	1.286	1.45	1.213	1.481	1.516	1.577	1.287	1.5	1.354	1.418	1.416	1.171	1.408	1.638	1.234	1.396
UCG	S	0.464	0.418	0.342	0.506	0.457	0.433	0.582	0.476	0.421	0.381	0.311	0.508	0.457	0.347	0.385	0.389	0.484	0.206	0.425	0.208	0.529	0.366	0.407	0.39	0.486	0.292	0.453	0.325	0.446	0.404	0.407	0.436	0.373	0.377	0.398	0.234	0.481	0.422	0.284	0.463	0.313	0.402	0.251	0.364	0.357
UCU	S	0.982	0.91	0.764	1.073	1.015	1.05	0.865	0.868	0.934	1.087	0.845	1.168	1.007	1.093	0.98	0.945	1.037	0.937	1.036	0.819	0.827	1.192	0.965	1	1.033	0.805	0.897	1.117	1.076	1.23	1.043	1.062	0.949	0.899	0.829	1.029	0.824	0.933	0.985	0.935	1.27	1.195	0.9	1.033	0.911
ACA	T	1.234	1.36	1.271	1.228	1.346	1.385	1.303	1.36	1.519	1.159	1.25	1.038	1.329	1.175	1.18	1.328	1.149	1.335	1.234	1.263	1.322	1.006	1.325	1.27	1.27	1.291	1.137	1.276	1.152	1.294	1.156	1.148	1.195	1.189	1.304	1.354	1.092	1.249	1.095	1.231	1.202	1.233	1.217	1.411	1.325
ACU	T	1.116	0.68	0.776	1.137	0.956	0.959	0.89	1.048	0.84	1.267	1.023	1.25	0.971	1.059	1.115	1.067	1.112	0.916	1.3	0.969	0.809	1.336	0.914	1.038	1.049	1.007	0.876	0.881	1.383	1.057	1.247	1.088	0.983	0.943	0.826	0.949	1.026	1.024	1.234	1.246	1.07	1.265	1.193	0.896	0.948
ACC	T	1.367	1.592	1.601	1.353	1.354	1.338	1.439	1.336	1.358	1.259	1.422	1.303	1.453	1.348	1.418	1.336	1.284	1.458	1.142	1.491	1.497	1.368	1.47	1.415	1.262	1.463	1.612	1.529	1.169	1.301	1.262	1.396	1.415	1.524	1.558	1.424	1.502	1.391	1.366	1.209	1.388	1.273	1.314	1.461	1.398
ACG	T	0.283	0.368	0.352	0.282	0.344	0.317	0.368	0.256	0.283	0.315	0.305	0.409	0.248	0.417	0.287	0.269	0.455	0.29	0.323	0.277	0.371	0.29	0.291	0.277	0.418	0.239	0.375	0.314	0.296	0.348	0.335	0.368	0.407	0.344	0.312	0.272	0.381	0.336	0.305	0.313	0.341	0.229	0.276	0.232	0.329
GUU	V	0.8	0.644	0.94	0.867	1.32	1.541	1.357	1.021	0.75	1.082	1.074	0.994	1.054	1.037	0.947	1.065	0.806	0.897	1.46	0.585	1.223	0.828	1.124	0.69	0.783	0.815	0.822	0.774	1.046	1.441	1.183	0.879	0.885	0.835	0.915	0.883	0.923	0.947	1.049	1.194	0.874	1.109	0.815	0.867	0.845
GUG	V	0.87	0.712	0.644	0.6	0.433	0.507	0.538	0.794	0.875	0.553	0.526	0.82	0.527	0.859	0.789	0.727	0.71	0.785	0.788	0.65	0.306	0.736	0.732	0.745	0.928	0.519	0.63	0.852	0.523	0.613	0.521	1	0.489	0.432	0.392	0.54	0.684	0.568	0.492	0.597	0.848	0.234	0.296	0.675	0.646
GUC	V	1.357	1.254	1.154	1.367	1.072	0.956	0.912	1.248	1.25	1.031	0.8	0.795	1.006	0.83	0.737	0.727	1	0.785	0.73	0.976	1.121	0.92	0.889	0.828	0.928	0.963	1.014	1.135	1.124	0.577	0.947	1.091	0.916	0.921	0.941	0.81	0.923	0.876	1.115	0.955	0.927	0.934	1.037	1.06	1.217
GUA	V	0.974	1.39	1.262	1.167	1.175	0.995	1.193	0.936	1.125	1.333	1.6	1.391	1.413	1.274	1.526	1.481	1.484	1.533	1.022	1.789	1.35	1.517	1.255	1.738	1.362	1.704	1.534	1.239	1.307	1.369	1.349	1.03	1.71	1.813	1.752	1.767	1.47	1.609	1.344	1.254	1.351	1.723	1.852	1.398	1.292
UGA	W	0.973	1.243	1.37	0.976	0.909	0.976	1.12	1.075	1.301	1.093	1.371	0.94	1.211	1.008	1.302	1.169	1.065	1.347	1.028	1.277	1.213	1.32	1.165	1.373	1.19	1.227	1	0.99	1.064	1.089	1.2	1.275	1.165	1.152	1.34	1.414	1.2	1.176	1.169	1	1.095	1.393	1.711	1.261	1.034
UGG	W	1.027	0.757	0.63	1.024	1.091	1.024	0.88	0.925	0.699	0.907	0.629	1.06	0.789	0.992	0.698	0.831	0.935	0.653	0.972	0.723	0.787	0.68	0.835	0.627	0.81	0.773	1	1.01	0.936	0.911	0.8	0.725	0.835	0.848	0.66	0.586	0.8	0.824	0.831	1	0.905	0.607	0.289	0.739	0.966
UAC	Y	1.148	1.062	1.316	1.223	1.098	1.167	1.165	1.226	1.224	1.137	1.394	1.088	1.2	1.076	1.052	1.051	1.065	1.145	1.08	1.239	1.024	1.194	1.221	1.171	1.139	1.117	1.153	1.095	1.088	1.075	1.235	1.068	1.236	1.263	1.256	1.291	1.2	1.153	1.067	1.196	1.094	1.013	1.231	1.237	1.195
UAU	Y	0.852	0.938	0.684	0.777	0.902	0.833	0.835	0.774	0.776	0.863	0.606	0.912	0.8	0.924	0.948	0.949	0.935	0.855	0.92	0.761	0.976	0.806	0.779	0.829	0.861	0.883	0.847	0.905	0.912	0.925	0.765	0.932	0.764	0.737	0.744	0.709	0.8	0.847	0.933	0.804	0.906	0.987	0.769	0.763	0.805
