# Supplementary material for: Complete mitogenome of endemic plum-headed parakeet Psittacula cyanocephala – characterization and phylogenetic analysis
Source: PLoS One. 2021 Apr 9;16(4):e0241098. doi: 10.1371/journal.pone.0241098 (PMC8034733; doi:10.1371/journal.pone.0241098)
Supplement: S4 Table — The divergence of Psittacula genus with respect to other genera is highlighted in red font. (XLSX) [file pone.0241098.s004.xlsx]

## Sheet: Sheet1
	Aratinga	Agaporins	Amazona	Rhynchopsitta	Guaruba	Ara	Pyrrhura	Primolius	Calyptorhynchus	Poicephalus	Psittacus	Forpus	Brotogeris	Probosciger	Cacatua	Eolophus	Prioniturus	Strigops	Coracopsis	Psittrichas	Lorius	Trichoglossus	Melopsittacus	Nestor	Psephotellus	Psittacula	Electus	Tanygnathus
Aratinga	0	0.215095	0.164643	0.133356	0.0897466	0.107402	0.123038	0.115788	0.196603	0.194978	0.171243	0.161913	0.167727	0.202453	0.207828	0.198822	0.156388	0.187997	0.160987	0.148853	0.182869	0.184831	0.191815	0.198239	0.203634	0.183638	0.15123	0.158031
Agaporins	0.215095	0	0.197796	0.224338	0.216848	0.202063	0.201963	0.215596	0.211757	0.203254	0.185438	0.1842	0.19035	0.214672	0.216181	0.212417	0.161729	0.203517	0.173792	0.159432	0.181725	0.183308	0.190506	0.212721	0.202931	0.188344	0.164882	0.16812
Amazona	0.164643	0.197796	0	0.174078	0.164155	0.161303	0.157834	0.168651	0.192469	0.203103	0.195247	0.162411	0.17935	0.208536	0.218803	0.208982	0.17761	0.179125	0.162771	0.14857	0.190429	0.190624	0.202973	0.199811	0.192607	0.167244	0.153787	0.151652
Rhynchopsitta	0.133356	0.224338	0.174078	0	0.128179	0.126001	0.130139	0.133869	0.199326	0.203867	0.180841	0.171933	0.190183	0.203282	0.211337	0.202674	0.168184	0.193075	0.169229	0.162942	0.191395	0.194364	0.202234	0.205295	0.209337	0.194854	0.163728	0.170165
Guaruba	0.0897466	0.216848	0.164155	0.128179	0	0.104373	0.120372	0.112031	0.192921	0.193202	0.171265	0.162832	0.176252	0.201475	0.208133	0.195923	0.160176	0.186084	0.162783	0.150094	0.182784	0.185573	0.193821	0.198107	0.20271	0.182262	0.152082	0.158894
Ara	0.107402	0.202063	0.161303	0.126001	0.104373	0	0.113896	0.0841422	0.188406	0.185356	0.183383	0.170135	0.172284	0.192821	0.199102	0.18874	0.170738	0.192398	0.176803	0.164988	0.169777	0.169964	0.18089	0.215135	0.188362	0.175844	0.168379	0.159425
Pyrrhura	0.123038	0.201963	0.157834	0.130139	0.120372	0.113896	0	0.121285	0.191538	0.185182	0.165046	0.157962	0.168379	0.192369	0.199688	0.192651	0.150834	0.186208	0.156242	0.144678	0.17405	0.172287	0.184895	0.192486	0.197233	0.174602	0.144268	0.151203
Primolius	0.115788	0.215596	0.168651	0.133869	0.112031	0.0841422	0.121285	0	0.199042	0.194968	0.173374	0.164383	0.183944	0.204654	0.210554	0.203655	0.161387	0.191518	0.165669	0.158327	0.188166	0.18604	0.197176	0.202347	0.206044	0.185183	0.154323	0.160838
Calyptorhynchus	0.196603	0.211757	0.192469	0.199326	0.192921	0.188406	0.191538	0.199042	0	0.204868	0.189777	0.179068	0.200341	0.152691	0.161373	0.150923	0.164429	0.176345	0.164387	0.153529	0.191011	0.196577	0.200838	0.190539	0.205064	0.180756	0.157822	0.162241
Poicephalus	0.194978	0.203254	0.203103	0.203867	0.193202	0.185356	0.185182	0.194968	0.204868	0	0.0975737	0.183275	0.207595	0.218997	0.219932	0.21355	0.174905	0.197236	0.162152	0.151236	0.196985	0.199802	0.212085	0.205608	0.204446	0.176181	0.154832	0.156389
Psittacus	0.171243	0.185438	0.195247	0.180841	0.171265	0.183383	0.165046	0.173374	0.189777	0.0975737	0	0.184693	0.193272	0.201482	0.201898	0.197988	0.187831	0.188458	0.182775	0.165767	0.178423	0.176761	0.189125	0.222521	0.172902	0.162047	0.175619	0.155891
Forpus	0.161913	0.1842	0.162411	0.171933	0.162832	0.170135	0.157962	0.164383	0.179068	0.183275	0.184693	0	0.170866	0.18733	0.194258	0.183712	0.167946	0.183009	0.168946	0.154238	0.163108	0.166688	0.169142	0.203236	0.169801	0.158704	0.159417	0.159065
Brotogeris	0.167727	0.19035	0.17935	0.190183	0.176252	0.172284	0.168379	0.183944	0.200341	0.207595	0.193272	0.170866	0	0.207268	0.214737	0.204623	0.173102	0.184983	0.156159	0.142186	0.190325	0.194123	0.199459	0.193529	0.185498	0.171626	0.146667	0.152596
Probosciger	0.202453	0.214672	0.208536	0.203282	0.201475	0.192821	0.192369	0.204654	0.152691	0.218997	0.201482	0.18733	0.207268	0	0.154489	0.142564	0.176164	0.176904	0.160534	0.151033	0.206388	0.209797	0.213379	0.19302	0.205124	0.184618	0.158035	0.160217
Cacatua	0.207828	0.216181	0.218803	0.211337	0.208133	0.199102	0.199688	0.210554	0.161373	0.219932	0.201898	0.194258	0.214737	0.154489	0	0.122043	0.189796	0.18595	0.165082	0.160019	0.214582	0.218313	0.223229	0.198181	0.218399	0.188945	0.163624	0.163112
Eolophus	0.198822	0.212417	0.208982	0.202674	0.195923	0.18874	0.192651	0.203655	0.150923	0.21355	0.197988	0.183712	0.204623	0.142564	0.122043	0	0.176953	0.176305	0.159511	0.150665	0.205993	0.211554	0.214541	0.187543	0.207197	0.180057	0.157409	0.157759
Prioniturus	0.156388	0.161729	0.17761	0.168184	0.160176	0.170738	0.150834	0.161387	0.164429	0.174905	0.187831	0.167946	0.173102	0.176164	0.189796	0.176953	0	0.166225	0.152208	0.135758	0.14543	0.148544	0.153961	0.199959	0.152771	0.120778	0.131166	0.10504
Strigops	0.187997	0.203517	0.179125	0.193075	0.186084	0.192398	0.186208	0.191518	0.176345	0.197236	0.188458	0.183009	0.184983	0.176904	0.18595	0.176305	0.166225	0	0.16714	0.158243	0.178853	0.180773	0.178542	0.168489	0.190013	0.174863	0.168277	0.171954
Coracopsis	0.160987	0.173792	0.162771	0.169229	0.162783	0.176803	0.156242	0.165669	0.164387	0.162152	0.182775	0.168946	0.156159	0.160534	0.165082	0.159511	0.152208	0.16714	0	0.137182	0.138488	0.141962	0.147478	0.211342	0.159413	0.145386	0.154556	0.137157
Psittrichas	0.148853	0.159432	0.14857	0.162942	0.150094	0.164988	0.144678	0.158327	0.153529	0.151236	0.165767	0.154238	0.142186	0.151033	0.160019	0.150665	0.135758	0.158243	0.137182	0	0.1222	0.128177	0.131935	0.203176	0.147848	0.131495	0.142681	0.125772
Lorius	0.182869	0.181725	0.190429	0.191395	0.182784	0.169777	0.17405	0.188166	0.191011	0.196985	0.178423	0.163108	0.190325	0.206388	0.214582	0.205993	0.14543	0.178853	0.138488	0.1222	0	0.0570956	0.138308	0.181501	0.168878	0.153169	0.124726	0.127935
Trichoglossus	0.184831	0.183308	0.190624	0.194364	0.185573	0.169964	0.172287	0.18604	0.196577	0.199802	0.176761	0.166688	0.194123	0.209797	0.218313	0.211554	0.148544	0.180773	0.141962	0.128177	0.0570956	0	0.142666	0.184519	0.171458	0.155939	0.126338	0.128033
Melopsittacus	0.191815	0.190506	0.202973	0.202234	0.193821	0.18089	0.184895	0.197176	0.200838	0.212085	0.189125	0.169142	0.199459	0.213379	0.223229	0.214541	0.153961	0.178542	0.147478	0.131935	0.138308	0.142666	0	0.183288	0.172597	0.164379	0.13311	0.140908
Nestor	0.198239	0.212721	0.199811	0.205295	0.198107	0.215135	0.192486	0.202347	0.190539	0.205608	0.222521	0.203236	0.193529	0.19302	0.198181	0.187543	0.199959	0.168489	0.211342	0.203176	0.181501	0.184519	0.183288	0	0.201044	0.189842	0.202869	0.184972
Psephotellus	0.203634	0.202931	0.192607	0.209337	0.20271	0.188362	0.197233	0.206044	0.205064	0.204446	0.172902	0.169801	0.185498	0.205124	0.218399	0.207197	0.152771	0.190013	0.159413	0.147848	0.168878	0.171458	0.172597	0.201044	0	0.181458	0.147883	0.15473
Psittacula	0.183249	0.186355	0.167248	0.194548	0.182263	0.175369	0.174669	0.185157	0.180765	0.176166	0.162065	0.158765	0.171662	0.184657	0.188657	0.180625	0.120777	0.174866	0.145657	0.13147	0.153625	0.155659	0.164652	0.189696	0.181625	0	0.0922363	0.0816255
Electus	0.15123	0.164882	0.153787	0.163728	0.152082	0.168379	0.144268	0.154323	0.157822	0.154832	0.175619	0.159417	0.146667	0.158035	0.163624	0.157409	0.131166	0.168277	0.154556	0.142681	0.124726	0.126338	0.13311	0.202869	0.147883	0.0922699	0	0.0919081
Tanygnathus	0.158031	0.16812	0.151652	0.170165	0.158894	0.159425	0.151203	0.160838	0.162241	0.156389	0.155891	0.159065	0.152596	0.160217	0.163112	0.157759	0.10504	0.171954	0.137157	0.125772	0.127935	0.128033	0.140908	0.184972	0.15473	0.0810133	0.0919081	0
