# Supplementary material for: Complete mitogenome of endemic plum-headed parakeet Psittacula cyanocephala – characterization and phylogenetic analysis
Source: PLoS One. 2021 Apr 9;16(4):e0241098. doi: 10.1371/journal.pone.0241098 (PMC8034733; doi:10.1371/journal.pone.0241098)
Supplement: S5 Table — The divergence analysis values of Psittacula cyanocephala with respect to other species is highlighted in red font and a yellow background. (XLSX) [file pone.0241098.s005.xlsx]

## Sheet: Sheet1
	Aratinga pertinax	Agapornis roseicollis	Agapornis lilianae	Agapornis pullarius	Agapornis nigrigenis	Amazona ochrocephala	Amazona aestiva	Amazona barbadensis	Rhynchopsitta terrisi	Guaruba guarouba	Aratinga acuticaudata	Ara militaris	Pyrrhura rupicola	Ara severus	Primolius couloni	Primolius maracana	Calyptorhynchus lathami	Calyptorhynchus lathami	Poicephalus gulielmi	Psittacus erithacus	Prioniturus luconensis	Forpus passerinus	Calyptorhynchus baudinii	Brotogeris cyanoptera	Probosciger aterrimus	Cacatua pastinator	Cacatua moluccensis	Eolophus roseicapilla	Prioniturus luconensis	Strigops habroptilus	Coracopsis vasa	Psittrichas fulgidus	Lorius chlorocercus	Trichoglossus rubritorquis	Melopsittacus undulatus	Nestor notabilis	Psephotellus pulcherrimus	Psittacula cyanocephala	Psittacula roseata	Eclectus roratus	Psittacula krameri	Psittacula eupatria	Tanygnathus lucionensis	Psittacula alexandri	Psittacula derbiana
Aratinga pertinax	0	0.19	0.19	0.19	0.19	0.15	0.15	0.15	0.12	0.11	0.11	0.11	0.11	0.1	0.11	0.11	0.18	0.18	0.18	0.17	0.17	0.16	0.18	0.16	0.18	0.18	0.19	0.18	0.16	0.19	0.16	0.15	0.16	0.16	0.17	0.2	0.18	0.18	0.15	0.15	0.16	0.16	0.16	0.16	0.16
Agapornis roseicollis	0.19	0	0.06	0.06	0.06	0.19	0.19	0.19	0.21	0.19	0.19	0.2	0.18	0.2	0.2	0.2	0.2	0.2	0.19	0.19	0.19	0.2	0.2	0.18	0.2	0.2	0.2	0.19	0.16	0.2	0.18	0.16	0.16	0.16	0.17	0.22	0.19	0.18	0.17	0.17	0.17	0.17	0.17	0.17	0.17
Agapornis lilianae	0.19	0.06	0	0	0.0018	0.19	0.19	0.18	0.21	0.2	0.19	0.2	0.18	0.2	0.2	0.2	0.2	0.2	0.19	0.19	0.19	0.19	0.2	0.19	0.2	0.2	0.2	0.2	0.16	0.2	0.18	0.16	0.16	0.16	0.17	0.22	0.18	0.19	0.17	0.17	0.17	0.17	0.17	0.17	0.17
Agapornis pullarius	0.19	0.06	0	0	0.0018	0.19	0.19	0.18	0.21	0.2	0.19	0.2	0.18	0.2	0.2	0.2	0.2	0.2	0.19	0.19	0.19	0.19	0.2	0.19	0.2	0.2	0.2	0.2	0.16	0.2	0.18	0.16	0.16	0.16	0.17	0.22	0.18	0.19	0.17	0.17	0.17	0.17	0.17	0.17	0.17
Agapornis nigrigenis	0.19	0.06	0.0018	0.0018	0	0.19	0.19	0.18	0.21	0.2	0.19	0.2	0.18	0.2	0.2	0.2	0.2	0.2	0.19	0.19	0.19	0.19	0.2	0.18	0.2	0.2	0.2	0.2	0.16	0.2	0.18	0.16	0.16	0.16	0.17	0.22	0.18	0.18	0.17	0.17	0.17	0.17	0.17	0.17	0.17
Amazona ochrocephala	0.15	0.19	0.19	0.19	0.19	0	0.01	0.02	0.17	0.15	0.15	0.16	0.15	0.15	0.16	0.16	0.17	0.18	0.17	0.17	0.15	0.15	0.18	0.15	0.17	0.18	0.18	0.17	0.14	0.18	0.15	0.14	0.15	0.15	0.16	0.19	0.18	0.18	0.14	0.14	0.15	0.15	0.15	0.15	0.15
Amazona aestiva	0.15	0.19	0.19	0.19	0.19	0.01	0	0.02	0.17	0.16	0.15	0.16	0.15	0.16	0.16	0.16	0.17	0.18	0.17	0.17	0.15	0.15	0.18	0.15	0.17	0.18	0.18	0.17	0.14	0.18	0.15	0.14	0.15	0.15	0.16	0.19	0.18	0.15	0.15	0.14	0.15	0.15	0.15	0.15	0.15
Amazona barbadensis	0.15	0.19	0.18	0.18	0.18	0.02	0.02	0	0.17	0.15	0.15	0.16	0.15	0.15	0.16	0.16	0.17	0.18	0.17	0.17	0.15	0.15	0.18	0.15	0.17	0.18	0.18	0.17	0.14	0.18	0.15	0.14	0.15	0.15	0.16	0.19	0.17	0.19	0.14	0.14	0.15	0.14	0.15	0.15	0.15
Rhynchopsitta terrisi	0.12	0.21	0.21	0.21	0.21	0.17	0.17	0.17	0	0.12	0.12	0.13	0.13	0.12	0.13	0.13	0.19	0.19	0.2	0.19	0.18	0.18	0.19	0.18	0.19	0.19	0.2	0.19	0.17	0.19	0.17	0.16	0.17	0.17	0.18	0.21	0.19	0.19	0.17	0.17	0.18	0.17	0.17	0.17	0.17
Guaruba guarouba	0.11	0.19	0.2	0.2	0.2	0.15	0.16	0.15	0.12	0	0.06	0.1	0.11	0.1	0.11	0.11	0.18	0.18	0.18	0.18	0.17	0.17	0.18	0.16	0.18	0.19	0.19	0.18	0.16	0.18	0.17	0.15	0.16	0.16	0.17	0.2	0.18	0.18	0.16	0.15	0.16	0.16	0.16	0.16	0.16
Aratinga acuticaudata	0.11	0.19	0.19	0.19	0.19	0.15	0.15	0.15	0.12	0.06	0	0.11	0.11	0.1	0.11	0.11	0.18	0.18	0.18	0.18	0.17	0.16	0.17	0.16	0.18	0.18	0.19	0.17	0.15	0.18	0.16	0.15	0.16	0.16	0.16	0.2	0.18	0.17	0.16	0.15	0.16	0.16	0.16	0.16	0.16
Ara militaris	0.11	0.2	0.2	0.2	0.2	0.16	0.16	0.16	0.13	0.1	0.11	0	0.11	0.07	0.09	0.09	0.18	0.18	0.18	0.18	0.17	0.17	0.18	0.17	0.18	0.19	0.19	0.18	0.16	0.19	0.16	0.15	0.16	0.16	0.17	0.21	0.18	0.18	0.16	0.15	0.16	0.16	0.16	0.16	0.16
Pyrrhura rupicola	0.11	0.18	0.18	0.18	0.18	0.15	0.15	0.15	0.13	0.11	0.11	0.11	0	0.11	0.12	0.12	0.18	0.18	0.17	0.17	0.16	0.16	0.18	0.16	0.18	0.18	0.19	0.18	0.15	0.19	0.16	0.14	0.15	0.15	0.16	0.2	0.17	0.17	0.15	0.14	0.15	0.15	0.15	0.15	0.15
Ara severus	0.1	0.2	0.2	0.2	0.2	0.15	0.16	0.15	0.12	0.1	0.1	0.07	0.11	0	0.09	0.09	0.19	0.18	0.18	0.18	0.17	0.17	0.18	0.17	0.19	0.19	0.19	0.18	0.16	0.19	0.17	0.15	0.16	0.16	0.17	0.21	0.18	0.18	0.16	0.15	0.16	0.16	0.16	0.17	0.17
Primolius couloni	0.11	0.2	0.2	0.2	0.2	0.16	0.16	0.16	0.13	0.11	0.11	0.09	0.12	0.09	0	0.03	0.19	0.18	0.18	0.18	0.17	0.17	0.18	0.17	0.19	0.19	0.19	0.19	0.16	0.19	0.17	0.16	0.17	0.16	0.17	0.2	0.19	0.17	0.16	0.15	0.16	0.16	0.16	0.16	0.16
Primolius maracana	0.11	0.2	0.2	0.2	0.2	0.16	0.16	0.16	0.13	0.11	0.11	0.09	0.12	0.09	0.03	0	0.19	0.19	0.19	0.18	0.17	0.17	0.18	0.17	0.19	0.19	0.2	0.19	0.16	0.19	0.17	0.16	0.17	0.16	0.17	0.21	0.19	0.18	0.16	0.16	0.16	0.16	0.16	0.16	0.16
Calyptorhynchus lathami	0.18	0.2	0.2	0.2	0.2	0.17	0.17	0.17	0.19	0.18	0.18	0.18	0.18	0.19	0.19	0.19	0	0.07	0.19	0.19	0.18	0.18	0.07	0.18	0.14	0.15	0.15	0.14	0.16	0.17	0.16	0.15	0.17	0.17	0.17	0.19	0.18	0.18	0.16	0.16	0.16	0.16	0.16	0.16	0.16
Calyptorhynchus lathami	0.18	0.2	0.2	0.2	0.2	0.18	0.18	0.18	0.19	0.18	0.18	0.18	0.18	0.18	0.18	0.19	0.07	0	0.19	0.19	0.18	0.18	0	0.18	0.15	0.15	0.15	0.14	0.16	0.17	0.17	0.15	0.17	0.17	0.17	0.2	0.18	0.18	0.16	0.16	0.16	0.16	0.16	0.16	0.16
Poicephalus gulielmi	0.18	0.19	0.19	0.19	0.19	0.17	0.17	0.17	0.2	0.18	0.18	0.18	0.17	0.18	0.18	0.19	0.19	0.19	0	0.09	0.18	0.18	0.19	0.17	0.18	0.18	0.18	0.18	0.16	0.2	0.17	0.15	0.16	0.16	0.17	0.21	0.18	0.18	0.15	0.15	0.16	0.16	0.16	0.16	0.16
Psittacus erithacus	0.17	0.19	0.19	0.19	0.19	0.17	0.17	0.17	0.19	0.18	0.18	0.18	0.17	0.18	0.18	0.18	0.19	0.19	0.09	0	0.18	0.18	0.19	0.17	0.18	0.18	0.18	0.17	0.15	0.19	0.16	0.15	0.16	0.15	0.17	0.2	0.18	0.17	0.15	0.15	0.16	0.16	0.15	0.16	0.16
Forpus modestus	0.17	0.19	0.19	0.19	0.19	0.15	0.15	0.15	0.18	0.17	0.17	0.17	0.16	0.17	0.17	0.17	0.18	0.18	0.18	0.18	0	0.07	0.18	0.16	0.19	0.19	0.19	0.18	0.16	0.19	0.17	0.15	0.16	0.16	0.16	0.2	0.18	0.17	0.15	0.15	0.16	0.16	0.16	0.16	0.16
Forpus passerinus	0.16	0.2	0.19	0.19	0.19	0.15	0.15	0.15	0.18	0.17	0.16	0.17	0.16	0.17	0.17	0.17	0.18	0.18	0.18	0.18	0.07	0	0.18	0.16	0.18	0.19	0.19	0.18	0.15	0.19	0.16	0.15	0.15	0.16	0.16	0.19	0.18	0.17	0.16	0.15	0.16	0.16	0.16	0.16	0.16
Calyptorhynchus baudinii	0.18	0.2	0.2	0.2	0.2	0.18	0.18	0.18	0.19	0.18	0.17	0.18	0.18	0.18	0.18	0.18	0.07	0	0.19	0.19	0.18	0.18	0	0.18	0.14	0.15	0.15	0.14	0.16	0.17	0.16	0.15	0.17	0.17	0.17	0.19	0.18	0.18	0.16	0.16	0.16	0.16	0.16	0.16	0.16
Brotogeris cyanoptera	0.16	0.18	0.19	0.19	0.18	0.15	0.15	0.15	0.18	0.16	0.16	0.17	0.16	0.17	0.17	0.17	0.18	0.18	0.17	0.17	0.16	0.16	0.18	0	0.18	0.18	0.18	0.17	0.15	0.19	0.16	0.14	0.15	0.15	0.16	0.2	0.18	0.17	0.15	0.15	0.16	0.15	0.16	0.16	0.16
Probosciger aterrimus	0.18	0.2	0.2	0.2	0.2	0.17	0.17	0.17	0.19	0.18	0.18	0.18	0.18	0.19	0.19	0.19	0.14	0.15	0.18	0.18	0.19	0.18	0.14	0.18	0	0.14	0.14	0.13	0.15	0.17	0.16	0.15	0.16	0.17	0.17	0.19	0.18	0.18	0.16	0.15	0.16	0.16	0.16	0.16	0.16
Cacatua pastinator	0.18	0.2	0.2	0.2	0.2	0.18	0.18	0.18	0.19	0.19	0.18	0.19	0.18	0.19	0.19	0.19	0.15	0.15	0.18	0.18	0.19	0.19	0.15	0.18	0.14	0	0.09	0.1	0.16	0.18	0.16	0.16	0.17	0.17	0.17	0.19	0.19	0.18	0.16	0.16	0.17	0.17	0.17	0.16	0.16
Cacatua moluccensis	0.19	0.2	0.2	0.2	0.2	0.18	0.18	0.18	0.2	0.19	0.19	0.19	0.19	0.19	0.19	0.2	0.15	0.15	0.18	0.18	0.19	0.19	0.15	0.18	0.14	0.09	0	0.11	0.17	0.19	0.17	0.16	0.17	0.17	0.18	0.2	0.19	0.19	0.16	0.16	0.17	0.17	0.16	0.16	0.16
Eolophus roseicapilla	0.18	0.19	0.2	0.2	0.2	0.17	0.17	0.17	0.19	0.18	0.17	0.18	0.18	0.18	0.19	0.19	0.14	0.14	0.18	0.17	0.18	0.18	0.14	0.17	0.13	0.1	0.11	0	0.15	0.17	0.16	0.15	0.16	0.16	0.16	0.18	0.18	0.17	0.15	0.15	0.16	0.15	0.16	0.15	0.15
Prioniturus luconensis	0.16	0.16	0.16	0.16	0.16	0.14	0.14	0.14	0.17	0.16	0.15	0.16	0.15	0.16	0.16	0.16	0.16	0.16	0.16	0.15	0.16	0.15	0.16	0.15	0.15	0.16	0.17	0.15	0	0.16	0.14	0.12	0.12	0.12	0.13	0.17	0.15	0.13	0.11	0.11	0.12	0.11	0.1	0.12	0.12
Strigops habroptilus	0.19	0.2	0.2	0.2	0.2	0.18	0.18	0.18	0.19	0.18	0.18	0.19	0.19	0.19	0.19	0.19	0.17	0.17	0.2	0.19	0.19	0.19	0.17	0.19	0.17	0.18	0.19	0.17	0.16	0	0.17	0.16	0.18	0.18	0.17	0.17	0.19	0.17	0.16	0.16	0.17	0.17	0.17	0.17	0.17
Coracopsis vasa	0.16	0.18	0.18	0.18	0.18	0.15	0.15	0.15	0.17	0.17	0.16	0.16	0.16	0.17	0.17	0.17	0.16	0.17	0.17	0.16	0.17	0.16	0.16	0.16	0.16	0.16	0.17	0.16	0.14	0.17	0	0.13	0.14	0.14	0.15	0.19	0.16	0.16	0.14	0.13	0.14	0.14	0.14	0.14	0.14
Psittrichas fulgidus	0.15	0.16	0.16	0.16	0.16	0.14	0.14	0.14	0.16	0.15	0.15	0.15	0.14	0.15	0.16	0.16	0.15	0.15	0.15	0.15	0.15	0.15	0.15	0.14	0.15	0.16	0.16	0.15	0.12	0.16	0.13	0	0.12	0.13	0.13	0.18	0.15	0.15	0.12	0.12	0.13	0.12	0.12	0.13	0.13
Lorius chlorocercus	0.16	0.16	0.16	0.16	0.16	0.15	0.15	0.15	0.17	0.16	0.16	0.16	0.15	0.16	0.17	0.17	0.17	0.17	0.16	0.16	0.16	0.15	0.17	0.15	0.16	0.17	0.17	0.16	0.12	0.18	0.14	0.12	0	0.06	0.11	0.18	0.15	0.15	0.13	0.12	0.13	0.13	0.13	0.13	0.13
Trichoglossus rubritorquis	0.16	0.16	0.16	0.16	0.16	0.15	0.15	0.15	0.17	0.16	0.16	0.16	0.15	0.16	0.16	0.16	0.17	0.17	0.16	0.15	0.16	0.16	0.17	0.15	0.17	0.17	0.17	0.16	0.12	0.18	0.14	0.13	0.06	0	0.11	0.18	0.15	0.15	0.12	0.12	0.13	0.12	0.13	0.13	0.13
Melopsittacus undulatus	0.17	0.17	0.17	0.17	0.17	0.16	0.16	0.16	0.18	0.17	0.16	0.17	0.16	0.17	0.17	0.17	0.17	0.17	0.17	0.17	0.16	0.16	0.17	0.16	0.17	0.17	0.18	0.16	0.13	0.17	0.15	0.13	0.11	0.11	0	0.18	0.15	0.15	0.14	0.13	0.14	0.13	0.14	0.14	0.14
Nestor notabilis	0.2	0.22	0.22	0.22	0.22	0.19	0.19	0.19	0.21	0.2	0.2	0.21	0.2	0.21	0.2	0.21	0.19	0.2	0.21	0.2	0.2	0.19	0.19	0.2	0.19	0.19	0.2	0.18	0.17	0.17	0.19	0.18	0.18	0.18	0.18	0	0.2	0.21	0.18	0.18	0.19	0.19	0.19	0.18	0.18
Psephotellus pulcherrimus	0.18	0.19	0.18	0.18	0.18	0.18	0.18	0.17	0.19	0.18	0.18	0.18	0.17	0.18	0.19	0.19	0.18	0.18	0.18	0.18	0.18	0.18	0.18	0.18	0.18	0.19	0.19	0.18	0.15	0.19	0.16	0.15	0.15	0.15	0.15	0.2	0	0.17	0.15	0.15	0.16	0.15	0.16	0.16	0.16
Psittacula cyanocephala	0.18	0.18	0.19	0.19	0.18	0.18	0.15	0.19	0.19	0.18	0.17	0.18	0.17	0.18	0.17	0.18	0.18	0.18	0.18	0.17	0.17	0.17	0.18	0.17	0.18	0.18	0.19	0.17	0.13	0.17	0.16	0.15	0.15	0.15	0.15	0.21	0.17	0	0.06	0.1	0.12	0.1	0.11	0.12	0.11
Psittacula roseata	0.15	0.17	0.17	0.17	0.17	0.14	0.15	0.14	0.17	0.16	0.16	0.16	0.15	0.16	0.16	0.16	0.16	0.16	0.15	0.15	0.15	0.16	0.16	0.15	0.16	0.16	0.16	0.15	0.11	0.16	0.14	0.12	0.13	0.12	0.14	0.18	0.15	0.06	0	0.09	0.08	0.08	0.09	0.08	0.08
Eclectus roratus	0.15	0.17	0.17	0.17	0.17	0.14	0.14	0.14	0.17	0.15	0.15	0.15	0.14	0.15	0.15	0.16	0.16	0.16	0.15	0.15	0.15	0.15	0.16	0.15	0.15	0.16	0.16	0.15	0.11	0.16	0.13	0.12	0.12	0.12	0.13	0.18	0.15	0.1	0.09	0	0.09	0.09	0.09	0.09	0.09
Psittacula krameri	0.16	0.17	0.17	0.17	0.17	0.15	0.15	0.15	0.18	0.16	0.16	0.16	0.15	0.16	0.16	0.16	0.16	0.16	0.16	0.16	0.16	0.16	0.16	0.16	0.16	0.17	0.17	0.16	0.12	0.17	0.14	0.13	0.13	0.13	0.14	0.19	0.16	0.12	0.08	0.09	0	0.07	0.08	0.08	0.08
Psittacula eupatria	0.16	0.17	0.17	0.17	0.17	0.15	0.15	0.14	0.17	0.16	0.16	0.16	0.15	0.16	0.16	0.16	0.16	0.16	0.16	0.16	0.16	0.16	0.16	0.15	0.16	0.17	0.17	0.15	0.11	0.17	0.14	0.12	0.13	0.12	0.13	0.19	0.15	0.1	0.08	0.09	0.07	0	0.08	0.08	0.08
Tanygnathus lucionensis	0.16	0.17	0.17	0.17	0.17	0.15	0.15	0.15	0.17	0.16	0.16	0.16	0.15	0.16	0.16	0.16	0.16	0.16	0.16	0.15	0.16	0.16	0.16	0.16	0.16	0.17	0.16	0.16	0.1	0.17	0.14	0.12	0.13	0.13	0.14	0.19	0.16	0.11	0.09	0.09	0.08	0.08	0	0.07	0.07
Psittacula alexandri	0.16	0.17	0.17	0.17	0.17	0.15	0.15	0.15	0.17	0.16	0.16	0.16	0.15	0.17	0.16	0.16	0.16	0.16	0.16	0.16	0.16	0.16	0.16	0.16	0.16	0.16	0.16	0.15	0.12	0.17	0.14	0.13	0.13	0.13	0.14	0.18	0.16	0.12	0.08	0.09	0.08	0.08	0.07	0	0.004
Psittacula derbiana	0.16	0.17	0.17	0.17	0.17	0.15	0.15	0.15	0.17	0.16	0.16	0.16	0.15	0.17	0.16	0.16	0.16	0.16	0.16	0.16	0.16	0.16	0.16	0.16	0.16	0.16	0.16	0.15	0.12	0.17	0.14	0.13	0.13	0.13	0.14	0.18	0.16	0.11	0.08	0.09	0.08	0.08	0.07	0.004	0
