# Supplementary material for: Complete mitogenome of endemic plum-headed parakeet Psittacula cyanocephala – characterization and phylogenetic analysis
Source: PLoS One. 2021 Apr 9;16(4):e0241098. doi: 10.1371/journal.pone.0241098 (PMC8034733; doi:10.1371/journal.pone.0241098)
Supplement: S6 Table — The Asterisk(*) / Numericals (1,2 ‥ 44) in the first row denotes asterisk (*) as Psittacula cyanocephala and the numbers as 44 species of Psittaciformes order analysed in this study. The numericals denote the following species: 1 (Agapornis lilianae), 2 (Agapornis nigrigenis),3 (Agapornis pullarius), 4 (Agapornis roseicollis), 5 (Amazona aestiva), 6 (Amazona barbadensis), 7 (Amazona ochrocephala), 8 (Ara militaris), 9 (Ara severus), 10 (Aratinga pertinax), 11 (Brotogeris cyanoptera), 12 (Cacatua moluccensis), 13 (Cacatua pastinator), 14 (Calyptorhynchus baudinii), 15 (Calyptorhynchus lathami), 16 (Calyptorhynchus latirostris), 17 (Coracopsis vasa), 18 (Eclectus roratus), 19 (Eolophus roseicapilla), 20 (Forpus modestus), 21 (Forpus passerines), 22 (Guaruba guarouba), 23 (Lorius chlorocercus), 24 (Melopsittacus undulates), 25 (Nestor notabilis), 26 (Poicephalus gulielmi), 27 (Primolius couloni), 28 (Primolius maracana), 29 (Prioniturus lucionensis), 30 (Probosciger aterrimus), 31 (Psephotellus pulcherrimus), 32 (Psittacula alexandri), 33 (Psittacula derbiana), 34 (Psittacula eupatria), 35 (Psittacula krameri), 36 (Psittacula roseata), 37 (Psittacus erithacus), 38 (Psittrichas fulgidus), 39 (Pyrrhura rupicola), 40 (Rhynchopsitta terrisi), 41 (Strigops habroptilus), 42 (Tanygnathus lucionensis), 43 (Aratinga acuticaudata), 44 (Trichoglossus rubritorquis). (XLSX) [file pone.0241098.s006.xlsx]

## Sheet: Sheet1
PCGs	*/1	*/2	*/3	*/4	*/5	*/6	*/7	*/8	*/9	*/10	*/11	*/12	*/13	*/14	*/15	*/16	*/17	*/18	*/19	*/20	*/21	*/22	*/23	*/24	*/25	*/26	*/27	*/28	*/29	*/30	*/31	*/32	*/33	*/34	*/35	*/36	*/37	*/38	*/39	*/40	*/41	*/42	*/43	*/44	AVG.
NAD1	0.02	0.03	0.05	0.03	0.15	0.073	0.07	0.178	0.07	0.06	0.04	0.0119	0.04	0.0119	0.07	0.0119	0.047	0.07	0.484	0.06	0.02	0.484	0.06	0.09	0.14	0.04	0.073	0.198	0.047	0.06	0.057	0.047	0.047	0.03	0.0119	0.09	0.07	0.047	0.03	0.073	0.14	0.02	0.04	0.03	0.0800591
NAD4L	0.12	0.06	0.0254	0.059	0.08	0.073	0.07	0.0119	0.06	0.178	0.01	0.057	0.01	0.0119	0.057	0.057	0.09	0.073	0.06	0.01	0.048	0.073	0.07	0.07	0.02	0.06	0.017	0.06	0.06	0.047	0.198	0.484	0.14	0.073	0.06	0.06	0.0119	0.073	0.047	0.047	0.17	0.484	0.067489	0.073	0.0837861
ATP8	0.05	0.07	0.04	0.065	0.3456	0.073	0.017	0.047	0.057	0.073	0.073	0.057	0.019	0.016	0.07	0.46	0.02	0.06	0.0119	0.016	0.02	0.02	0.46	0.02	0.073	0.057	0.19	0.02	0.06	0.02	0.198	0.06	0.06	0.02	0.14	0.06	0.484	0.018	0.46	0.2	0.14	0.0365	0.06	0.02	0.103114
COXI	0.02	0.021	0.02	0.054	0.054	0.09	0.057	0.016	0.06	0.46	0.016	0.07	0.46	0.047	0.02	0.09	0.06	0.016	0.14	0.09	0.484	0.048	0.02	0.14	0.46	0.06	0.09	0.09	0.0119	0.057	0.0119	0.484	0.1	0.073	0.0119	0.14	0.07	0.07	0.09	0.06	0.073	0.06	0.073	0.067	0.106948
COXIII	0.05	0.051	0.055	0.047	0.0654	0.069	0.06	0.178	0.057	0.014	0.071	0.0119	0.14	0.073	0.14	0.016	0.09	0.14	0.0119	0.016	0.02	0.016	0.02	0.06	0.46	0.198	0.0119	0.04	0.02	0.06	0.14	0.02	0.073	0.09	0.02	0.09	0.14	0.078	0.46	0.484	0.198	0.647	0.07	0.067	0.10998
CYTB	0.077	0.014	0.0567	0.0598	0.547	0.067	0.14	0.073	0.178	0.047	0.34	0.07	0.29	0.057	0.02	0.06	0.07	0.09	0.06	0.07	0.01	0.06	0.02	0.02	0.06	0.198	0.09	0.2	0.06	0.07	0.14	0.484	0.0119	0.011	0.0119	0.484	0.0119	0.047	0.034	0.019	0.048	0.478	0.067	0.0547	0.115384
COXII	0.11	0.09	0.06	0.014	0.165	0.047	0.46	0.073	0.057	0.014	0.054	0.02	0.61	0.057	0.09	0.073	0.07	0.09	0.073	0.048	0.14	0.06	0.484	0.02	0.01	0.047	0.02	0.047	0.14	0.46	0.08	0.07	0.09	0.46	0.02	0.0119	0.02	0.14	0.07	0.047	0.64	0.06	0.078	0.079	0.126566
NAD3	0.014	0.04	0.073	0.057	0.1546	0.047	0.091	0.09	0.09	0.46	0.03	0.016	0.46	0.057	0.06	0.06	0.047	0.0119	0.07	0.02	0.073	0.484	0.46	0.016	0.07	0.14	0.14	0.07	0.46	0.02	0.02	0.06	0.02	0.484	0.03	0.484	0.07	0.0119	0.073	0.08	0.178	0.073	0.069	0.0567	0.12707
NAD2	0.05	0.04	0.05	0.064	0.54	0.047	0.02	0.0119	0.057	0.09	0.06	0.02	0.057	0.06	0.14	0.02	0.016	0.0119	0.073	0.048	0.06	0.047	0.073	0.484	0.484	0.198	0.46	0.073	0.02	0.14	0.06	0.07	0.46	0.0119	0.46	0.047	0.06	0.06	0.09	0.09	0.47	0.048	0.087	0.0474	0.12673
ATP6	0.016	0.01	0.047	0.0664	0.14	0.61	0.073	0.09	0.016	0.047	0.14	0.047	0.06	0.484	0.09	0.1	0.057	0.057	0.06	0.484	0.073	0.01	0.073	0.047	0.484	0.073	0.016	0.198	0.073	0.484	0.06	0.14	0.198	0.06	0.07	0.02	0.08	0.07	0.09	0.14	0.46	0.0364	0.097	0.078	0.132382
NAD6	0.06	0.019	0.054	0.0597	0.18	0.07	0.064	0.178	0.057	0.03	0.21	0.057	0.034	0.057	0.178	0.06	0.484	0.484	0.178	0.01	0.048	0.178	0.06	0.07	0.07	0.06	0.484	0.06	0.07	0.484	0.484	0.06	0.047	0.17	0.047	0.07	0.06	0.07	0.07	0.178	0.087	0.578	0.0147	0.047	0.138418
NAD5	0.09	0.068	0.06	0.097	0.566	0.048	0.06	0.14	0.057	0.014	0.07	0.057	0.24	0.057	0.14	0.09	0.06	0.047	0.07	0.02	0.02	0.07	0.06	0.02	0.484	0.06	0.484	0.14	0.484	0.484	0.073	0.06	0.0119	0.047	0.0119	0.07	0.02	0.07	0.46	0.09	0.34	0.0568	0.64	0.0548	0.1446
NAD4	0.07	0.047	0.056	0.0748	0.56	0.047	0.077	0.178	0.057	0.047	0.46	0.178	0.04	0.073	0.02	0.484	0.14	0.057	0.06	0.178	0.46	0.048	0.01	0.06	0.09	0.02	0.073	0.198	0.07	0.07	0.057	0.484	0.198	0.02	0.047	0.02	0.06	0.17	0.047	0.484	0.62	0.054785	0.06	0.048	0.144831
